# Supplementary material for: Evaluation of the protective roles of alpha-lipoic acid supplementation on nanomaterial-induced toxicity: A meta-analysis of in vitro and in vivo studies
Source: Front Nutr. 2022 Sep 6;9:991524. doi: 10.3389/fnut.2022.991524 (PMC9486203; doi:10.3389/fnut.2022.991524)
Supplement: Supplementary file 2 [file Table_2.XLSX]

## Sheet: in vivo
	Table S2: extracted data from invivo studies
Oxidative stress	MDA	Study	Year	Country	Nanomaterial type	Nanomaterial dose	ALA dose	ALA route	ALA treatment duration	Animal	Sample source	no	ni	nim	nis	nc	ncm	ncs
		Abdelhalim MAK	2020	Saudi Arabia	GNPs	50 µL	200 mg/kg	Intraperitoneally	1 week	rats	kidney	12	6	0.11	0.03	6	0.27	0.06
		Khalaf AA	2017	Egypt	CNP	40 mg/kg	100 mg/kg	Orally	8 weeks	rats	liver	20	10	4.88	0.11	10	9.56	1.14
		Tohamy HG	2022	Egypt	AgNPs	50 mg/kg	100 mg/kg	Orally	4.28 weeks	rats	testis	20	10	221.37	12.43	10	270.73	22.43
		Lebda MA	2018	Egypt	AgNPs	50 mg/kg	100 mg/kg	Orally	4.28 weeks	rats	brain	20	10	295.1	6.2	10	456.6	16.7
	GSH	Abdelhalim MAK	2020	Saudi Arabia	GNPs	50 µL	200 mg/kg	Intraperitoneally	1 week	rats	kidney	12	6	52.5	0.2	6	24.34	0.01
		Khalaf AA	2017	Egypt	CNP	40 mg/kg	100 mg/kg	Orally	8 weeks	rats	liver	20	10	32.14	0.93	10	21.12	2.3
		Al-Rasheed NM	2014	Saudi Arabia	ZnONPs	600 mg/kg	200 mg/kg	Orally	3 weeks	rats	liver	20	10	1.05	0.04	10	0.72	0.02
		Al-Rasheed NM	2014	Saudi Arabia	ZnONPs	1000 mg/kg	200 mg/kg	Orally	3 weeks	rats	liver	20	10	1.11	0.02	10	0.7	0.03
		Tohamy HG	2022	Egypt	AgNPs	50 mg/kg	100 mg/kg	Orally	4.28 weeks	rats	testis	20	10	2.69	0.41	10	1.31	0.41
		Tohamy HG	2022	Egypt	AgNPs	50 mg/kg	100 mg/kg	Orally	4.28 weeks	rats	testis	20	10	3.39	0.42	10	1.96	0.44
		Deore MS	2021	India	ZnONPs	100 mg/kg	5 mg/kg	Orally	2 weeks	rats	brain	12	6	163.84	3.64	6	114.08	2.43
		Deore MS	2021	India	ZnONPs	100 mg/kg	5 mg/kg	Orally	2 weeks	rats	spleen	12	6	581.25	12.5	6	475	50
		Deore MS	2021	India	ZnONPs	100 mg/kg	5 mg/kg	Orally	2 weeks	rats	testis	12	6	60.82	2.61	6	38.81	3.35
		Lebda MA	2018	Egypt	AgNPs	50 mg/kg	100 mg/kg	Orally	4.28 weeks	rats	brain	20	10	51.7	1.2	10	35.2	2.1
	CAT	Khalaf AA	2017	Egypt	CNP	40 mg/kg	100 mg/kg	Orally	8 weeks	rats	liver	20	10	98.8	4.5	10	66.2	6.5
		Deore MS	2021	India	ZnONPs	100 mg/kg	5 mg/kg	Orally	2 weeks	rats	brain	12	6	7009.35	420.56	6	5747.66	210.28
		Deore MS	2021	India	ZnONPs	100 mg/kg	5 mg/kg	Orally	2 weeks	rats	spleen	12	6	22.88	0.56	6	20.25	0.19
		Deore MS	2021	India	ZnONPs	100 mg/kg	5 mg/kg	Orally	2 weeks	rats	testis	12	6	11.11	0.77	6	8.38	0.77
		Lebda MA	2018	Egypt	AgNPs	50 mg/kg	100 mg/kg	Orally	4.28 weeks	rats	brain	20	10	66.7	1.3	10	45.2	1.2
	SOD	Khalaf AA	2017	Egypt	CNP	40 mg/kg	100 mg/kg	Orally	8 weeks	rats	liver	20	10	27.62	2.01	10	22.37	1.03
		Deore MS	2021	India	ZnONPs	100 mg/kg	5 mg/kg	Orally	2 weeks	rats	brain	12	6	23.11	0.77	6	19.42	0.72
		Deore MS	2021	India	ZnONPs	100 mg/kg	5 mg/kg	Orally	2 weeks	rats	spleen	12	6	8.44	1.12	6	5.44	0.37
		Deore MS	2021	India	ZnONPs	100 mg/kg	5 mg/kg	Orally	2 weeks	rats	testis	12	6	0.2	0.04	6	0.15	0.003
		Lebda MA	2018	Egypt	AgNPs	50 mg/kg	100 mg/kg	Orally	4.28 weeks	rats	brain	20	10	295.4	3.8	10	207.6	5.5
	GPx	Tohamy HG	2022	Egypt	AgNPs	50 mg/kg	100 mg/kg	Orally	4.28 weeks	rats	testis	20	10	153.51	9.65	10	123.68	10.53
		Deore MS	2021	India	ZnONPs	100 mg/kg	5 mg/kg	Orally	2 weeks	rats	testis	12	6	5.26	0.95	6	3.71	0.37
		Lebda MA	2018	Egypt	AgNPs	50 mg/kg	100 mg/kg	Orally	4.28 weeks	rats	brain	20	10	141.2	2.1	10	105.4	2.5
	ROS	Deore MS	2021	India	ZnONPs	100 mg/kg	5 mg/kg	Orally	2 weeks	rats	brain	12	6	22330.1	388.7	6	23883.5	367.7
		Deore MS	2021	India	ZnONPs	100 mg/kg	5 mg/kg	Orally	2 weeks	rats	spleen	12	6	32625	3000	6	37875	2625
Inflammation	NO	Abdelkarem HM	2016	Egypt	ZnO NPs	600 mg/kg	200 mg/kg	Orally	3 weeks	rats	serum	20	10	48.18	3.48	10	62.23	2.8
		Baky NA	2013	Egypt	ZnONPs	600 mg/kg	200 mg/kg	Orally	3 weeks	rats	serum	20	10	49.12	0.88	10	63.16	0.88
		Baky NA	2013	Egypt	ZnONPs	1000 mg/kg	200 mg/kg	Orally	3 weeks	rats	serum	20	10	57.59	1.34	10	73.66	1.34
	IgG	Abdelkarem HM	2016	Egypt	ZnO NPs	600 mg/kg	200 mg/kg	Orally	3 weeks	rats	serum	20	10	148.19	3.03	10	166.06	2.43
		Al-Rasheed NM	2014	Saudi Arabia	ZnONPs	600 mg/kg	200 mg/kg	Orally	3 weeks	rats	serum	20	10	131.82	0.91	10	160.91	0.91
		Al-Rasheed NM	2014	Saudi Arabia	ZnONPs	1000 mg/kg	200 mg/kg	Orally	3 weeks	rats	serum	20	10	158.82	0.74	10	169.12	0.73
		Deore MS	2021	India	ZnONPs	100 mg/kg	5 mg/kg	Orally	2 weeks	rats	serum	12	6	35.9	0.44	6	38.55	0.65
	TNF-a	Abdelkarem HM	2016	Egypt	ZnO NPs	600 mg/kg	200 mg/kg	Orally	3 weeks	rats	serum	20	10	306.25	6.25	10	278.26	4.97
		Baky NA	2013	Egypt	ZnONPs	600 mg/kg	200 mg/kg	Orally	3 weeks	rats	serum	20	10	297.62	7.14	10	361.91	7.14
		Baky NA	2013	Egypt	ZnONPs	1000 mg/kg	200 mg/kg	Orally	3 weeks	rats	serum	20	10	298.82	7.06	10	364.71	7.06
		Al-Rasheed NM	2014	Saudi Arabia	ZnONPs	600 mg/kg	200 mg/kg	Orally	3 weeks	rats	serum	20	10	298.45	6.21	10	362.5	7.5
		Al-Rasheed NM	2014	Saudi Arabia	ZnONPs	1000 mg/kg	200 mg/kg	Orally	3 weeks	rats	serum	20	10	299	7.26	10	362.26	10.07
		Deore MS	2021	India	ZnONPs	100 mg/kg	5 mg/kg	Orally	2 weeks	rats	brain	12	6	1.83	0.3	6	2.48	0.12
		Deore MS	2021	India	ZnONPs	100 mg/kg	5 mg/kg	Orally	2 weeks	rats	spleen	12	6	0.34	0.02	6	0.47	0.02
	IL-6	Abdelkarem HM	2016	Egypt	ZnO NPs	600 mg/kg	200 mg/kg	Orally	3 weeks	rats	serum	20	10	39.88	1.79	10	52.07	2.87
		Baky NA	2013	Egypt	ZnONPs	600 mg/kg	200 mg/kg	Orally	3 weeks	rats	serum	20	10	36.67	0.6	10	44.32	0.45
		Baky NA	2013	Egypt	ZnONPs	1000 mg/kg	200 mg/kg	Orally	3 weeks	rats	serum	20	10	41.67	0.29	10	49.55	0.67
		Al-Rasheed NM	2014	Saudi Arabia	ZnONPs	600 mg/kg	200 mg/kg	Orally	3 weeks	rats	serum	20	10	36.6	0.51	10	44.21	0.62
		Al-Rasheed NM	2014	Saudi Arabia	ZnONPs	1000 mg/kg	200 mg/kg	Orally	3 weeks	rats	serum	20	10	36.49	0.58	10	44.54	0.62
		Deore MS	2021	India	ZnONPs	100 mg/kg	5 mg/kg	Orally	2 weeks	rats	brain	12	6	1.45	0.02	6	2.07	0.1
		Deore MS	2021	India	ZnONPs	100 mg/kg	5 mg/kg	Orally	2 weeks	rats	spleen	12	6	0.77	0.06	6	1.11	0.08
	CRP	Abdelkarem HM	2016	Egypt	ZnO NPs	600 mg/kg	200 mg/kg	Orally	3 weeks	rats	serum	20	10	3.83	0.07	10	4.6	0.12
		Baky NA	2013	Egypt	ZnONPs	600 mg/kg	200 mg/kg	Orally	3 weeks	rats	serum	20	10	3.51	0.07	10	4.4	0.2
		Baky NA	2013	Egypt	ZnONPs	1000 mg/kg	200 mg/kg	Orally	3 weeks	rats	serum	20	10	3.6	0.06	10	4.6	0.11
		Al-Rasheed NM	2014	Saudi Arabia	ZnONPs	600 mg/kg	200 mg/kg	Orally	3 weeks	rats	serum	20	10	3.5	0.08	10	4.41	0.2
		Al-Rasheed NM	2014	Saudi Arabia	ZnONPs	1000 mg/kg	200 mg/kg	Orally	3 weeks	rats	serum	20	10	3.51	0.77	10	4.39	0.21
Apoptosis	Caspase -3	Baky NA	2013	Egypt	ZnONPs	600 mg/kg	200 mg/kg	Orally	3 weeks	rats	cardiac	20	10	127.69	0.01	10	128.93	1.24
		Baky NA	2013	Egypt	ZnONPs	1000 mg/kg	200 mg/kg	Orally	3 weeks	rats	cardiac	20	10	132.35	1.26	10	141.18	1.26
		Al-Rasheed NM	2014	Saudi Arabia	ZnONPs	600 mg/kg	200 mg/kg	Orally	3 weeks	rats	liver	20	10	1.11	0.03	10	1.3	0.01
		Al-Rasheed NM	2014	Saudi Arabia	ZnONPs	1000 mg/kg	200 mg/kg	Orally	3 weeks	rats	liver	20	10	1.35	0.01	10	1.42	0.01
		Deore MS	2021	India	ZnONPs	100 mg/kg	5 mg/kg	Orally	2 weeks	rats	Brain	12	6	2.53	0.14	6	2.02	0.05
		Deore MS	2021	India	ZnONPs	100 mg/kg	5 mg/kg	Orally	2 weeks	rats	Spleen	12	6	0.1	0.01	6	0.14	0.01
DNA damage	Tail length	Abdelkarem HM	2016	Egypt	ZnO NPs	600 mg/kg	200 mg/kg	Orally	3 weeks	rats	liver	20	10	1.38	0.029	10	1.83	0.031
		Baky NA	2013	Egypt	ZnONPs	600 mg/kg	200 mg/kg	Orally	3 weeks	rats	cardiac	20	10	1.59	0.008	10	1.7	0.013
		Baky NA	2013	Egypt	ZnONPs	1000 mg/kg	200 mg/kg	Orally	3 weeks	rats	cardiac	20	10	3.39	0.005	10	3.88	0.052
		Al-Rasheed NM	2014	Saudi Arabia	ZnONPs	600 mg/kg	200 mg/kg	Orally	3 weeks	rats	liver	20	10	1.77	0.27	10	1.87	0.27
		Al-Rasheed NM	2014	Saudi Arabia	ZnONPs	1000 mg/kg	200 mg/kg	Orally	3 weeks	rats	liver	20	10	2.26	0.31	10	3.59	0.41
	DNA%	Abdelkarem HM	2016	Egypt	ZnO NPs	600 mg/kg	200 mg/kg	Orally	3 weeks	rats	liver	20	10	1.19	0.31	10	1.74	0.032
		Baky NA	2013	Egypt	ZnONPs	600 mg/kg	200 mg/kg	Orally	3 weeks	rats	cardiac	20	10	1.49	0.012	10	1.63	0.042
		Baky NA	2013	Egypt	ZnONPs	1000 mg/kg	200 mg/kg	Orally	3 weeks	rats	cardiac	20	10	3.28	0.029	10	3.74	0.44
		Al-Rasheed NM	2014	Saudi Arabia	ZnONPs	600 mg/kg	200 mg/kg	Orally	3 weeks	rats	liver	20	10	1.75	0.36	10	1.73	0.41
		Al-Rasheed NM	2014	Saudi Arabia	ZnONPs	1000 mg/kg	200 mg/kg	Orally	3 weeks	rats	liver	20	10	2.54	0.41	10	3.07	0.5
Organ function	ALT	Khalaf AA	2017	Egypt	CNP	40 mg/kg	100 mg/kg	Orally	8 weeks	rats	serum	20	10	64.7	5.48	10	75.5	5.3
		Al-Rasheed NM	2014	Saudi Arabia	ZnONPs	600 mg/kg	200 mg/kg	Orally	3 weeks	rats	serum	20	10	133.1	0.7	10	139.8	1.2
		Al-Rasheed NM	2014	Saudi Arabia	ZnONPs	1000 mg/kg	200 mg/kg	Orally	3 weeks	rats	serum	20	10	126.2	1.3	10	138.04	0.8
	AChE	Deore MS	2021	India	ZnONPs	100 mg/kg	5 mg/kg	Orally	2 weeks	rats	brain	12	6	18.84	2.91	6	9.9	1.17
		Lebda MA	2018	Egypt	AgNPs	50 mg/kg	100 mg/kg	Orally	4.28 weeks	rats	brain	20	10	129.1	1.9	10	106.8	2.6
	CPK	Baky NA	2013	Egypt	ZnONPs	600 mg/kg	200 mg/kg	Orally	3 weeks	rats	serum	20	10	2.56	0.102	10	3.48	0.12
		Baky NA	2013	Egypt	ZnONPs	1000 mg/kg	200 mg/kg	Orally	3 weeks	rats	serum	20	10	3.44	0.2	10	3.78	1.3
		Lebda MA	2018	Egypt	AgNPs	50 mg/kg	100 mg/kg	Orally	4.28 weeks	rats	brain	20	10	583.2	2.7	10	670.1	3.2
	body weight	Baky NA	2013	Egypt	ZnONPs	600 mg/kg	200 mg/kg	Orally	3 weeks	rats		20	10	271	19.3	10	280.6	6.5
		Baky NA	2013	Egypt	ZnONPs	1000 mg/kg	200 mg/kg	Orally	3 weeks	rats		20	10	272.8	37.79	10	262.6	22.94
		Deore MS	2021	India	ZnONPs	100 mg/kg	5 mg/kg	Orally	2 weeks	rats		12	6	303	12.9	6	286.1	7.73
	organ weight	Baky NA	2013	Egypt	ZnONPs	600 mg/kg	200 mg/kg	Orally	3 weeks	rats	heart	20	10	1	0.144	10	1.04	0.114
		Baky NA	2013	Egypt	ZnONPs	1000 mg/kg	200 mg/kg	Orally	3 weeks	rats	heart	20	10	1.06	0.089	10	0.88	0.13
		Deore MS	2021	India	ZnONPs	100 mg/kg	5 mg/kg	Orally	2 weeks	rats	Spleen	12	6	0.821	0.003	6	1	0.04
		Deore MS	2021	India	ZnONPs	100 mg/kg	5 mg/kg	Orally	2 weeks	rats	Spleen	12	6	1.757	0.058	6	1.848	0.049
chelation	metal content	Khalaf AA	2017	Egypt	CNP	40 mg/kg	100 mg/kg	Orally	8 weeks	Rats	liver	20	10	2.97	0.27	10	4.97	0.37
		Lebda MA	2018	Egypt	AgNPs	50 mg/kg	100 mg/kg	Orally	4.28 weeks	Rats	brain	20	10	13.14	0.72	10	1.13	0.12
		Deore MS	2021	India	ZnONPs	100 mg/kg	5 mg/kg	Orally	2 weeks	rats	blood	12	6	1.51	0.003	6	0.71	0.003
