# Supplementary material for: Evaluation of the protective roles of alpha-lipoic acid supplementation on nanomaterial-induced toxicity: A meta-analysis of in vitro and in vivo studies
Source: Front Nutr. 2022 Sep 6;9:991524. doi: 10.3389/fnut.2022.991524 (PMC9486203; doi:10.3389/fnut.2022.991524)
Supplement: Supplementary file 3 [file Table_3.XLSX]

## Sheet:  in vitro
Table S3: extracted data from in vitro studies
Cell viability	Study	Year	Country	Nanomaterial type	Nanomaterial dose	ALA dose	ALA treatment duration	Cell	Cell type	no	ni	nim	nis	nc	ncm	ncs
	Jain MP	2009	Canada	Quantum dot	50 μg/ml	200 μM	24 hours	PC12	malignant	6	3	89.42	5.77	3	37.5	1
	Jain MP	2009	Canada	Quantum dot	50 μg/ml	200 μM	24 hours	DRG	nonmalignant	6	3	54.26	4.85	3	58.14	2.9
	Liu Y	2020	China	CoNPs	400 μM	50 μM	24 hours	Balb/3T3 cells	nonmalignant	6	3	0.65	0.11	3	0.55	0.1
	Liu Y	2020	China	CoNPs	400 μM	100 μM	24 hours	Balb/3T3 cells	nonmalignant	6	3	0.76	0.12	3	0.55	0.1
	Liu Y	2020	China	CoNPs	400 μM	200 μM	24 hours	Balb/3T3 cells	nonmalignant	6	3	1.01	0.1	3	0.55	0.1
	Liu Y	2020	China	CoNPs	400 μM	400 μM	24 hours	Balb/3T3 cells	nonmalignant	6	3	1	0.13	3	0.55	0.1
	Liu Y	2020	China	CoNPs	400 μM	600 μM	24 hours	Balb/3T3 cells	nonmalignant	6	3	0.7	0.11	3	0.55	0.1
	Liang S	2016	China	ZnO NPs	50 μg/mL	100 μM	6 hours	HAECs	nonmalignant	6	3	94.21	2.48	3	70.66	1.24
	Liang S	2016	China	ZnO NPs	50 μg/mL	100 μM	12 hours	HAECs	nonmalignant	6	3	86.78	2.48	3	53.31	2.48
	Liang S	2016	China	ZnO NPs	50 μg/mL	100 μM	24 hours	HAECs	nonmalignant	6	3	34.71	3.71	3	11.16	2.49
	An X	2021	China	AgNPs	1.4 ppm	500 μM	24 hours	CRL-4023	nonmalignant	6	3	109.62	3.46	3	94.62	10.38
	An X	2021	China	AgNPs	1.4 ppm	1000 μM	24 hours	CRL-4023	nonmalignant	6	3	103.85	4.61	3	94.62	10.38
	An X	2021	China	AgNPs	1.4 ppm	500 μM	24 hours	LX-2	nonmalignant	6	3	87.17	5.66	3	63.4	2.26
	An X	2021	China	AgNPs	1.4 ppm	1000 μM	24 hours	LX-2	nonmalignant	6	3	90.57	4.52	3	63.4	2.26
	An X	2021	China	AgNPs	1.4 ppm	500 μM	24 hours	BxPc-3	malignant	6	3	1.1	6.61	3	1.1	3.3
	An X	2021	China	AgNPs	1.4 ppm	1000 μM	24 hours	BxPc-3	malignant	6	3	8.81	5.5	3	1.1	3.3
	An X	2021	China	AgNPs	1.4 ppm	500 μM	24 hours	BxGEM	malignant	6	3	1.1	1.08	3	1	0.07
	An X	2021	China	AgNPs	1.4 ppm	1000 μM	24 hours	BxGEM	malignant	6	3	7.64	3.27	3	1	0.07
	An X	2021	China	AgNPs	1.4 ppm	500 μM	24 hours	PANC-1	malignant	6	3	8.73	3.27	3	1	0.05
	An X	2021	China	AgNPs	1.4 ppm	1000 μM	24 hours	PANC-1	malignant	6	3	6.55	5.45	3	1	0.05
	An X	2021	China	AgNPs	1.4 ppm	500 μM	24 hours	MIA-PaCa2	malignant	6	3	2.18	2.18	3	4.36	0.91
	An X	2021	China	AgNPs	1.4 ppm	1000 μM	24 hours	MIA-PaCa2	malignant	6	3	8.73	3.27	3	4.36	0.91
GSH	Jain MP	2009	Canada	Quantum dot	50 μg/ml	200 μM	24 hours	PC12	malignant	6	3	2.05	0.04	3	1.41	0.04
	Jain MP	2009	Canada	Quantum dot	50 μg/ml	200 μM	24 hours	DRG	nonmalignant	6	3	0.96	0.04	3	0.96	0.02
	Liu Y	2020	China	CoNPs	400 μM	200 μM	24 hours	Balb/3T3 cells	nonmalignant	6	3	54.6	7.3	3	32.2	10.2
	Liu Y	2020	China	CoNPs	400 μM	200 μM	24 hours	Balb/3T3 cells	nonmalignant	6	3	46.8	10.8	3	17.8	9.4
ROS	Liu Y	2020	China	CoNPs	400 μM	200 μM	24 hours	Balb/3T3 cells	nonmalignant	6	3	0.15	0.02	3	0.34	0.03
	Liang S	2016	China	ZnO NPs	50 μg/mL	100 μM	12 hours	HAECs	nonmalignant	6	3	44.25	6.32	3	79.89	6.32
	An X	2021	China	AgNPs	1.4 ppm	1000 μM	24 hours	CRL-4023	nonmalignant	6	3	7.89	2.37	3	7.89	1.58
	An X	2021	China	AgNPs	1.4 ppm	1000 μM	24 hours	LX-2	nonmalignant	6	3	2.34	0.98	3	35.84	2.34
	An X	2021	China	AgNPs	1.4 ppm	1000 μM	24 hours	BxPc-3	malignant	6	3	12.63	3.95	3	51.32	2.36
	An X	2021	China	AgNPs	1.4 ppm	1000 μM	24 hours	MIA-PaCa2	malignant	6	3	32.88	7.39	3	49.32	2.46
Apoptosis rate	study	year	country	NP type	NPs dose	α-LA dose	α-LA treatment time	Cell		no	ni	nim	nis	nc	ncm	ncs
	Liu Y	2020	China	CoNPs	400 μM	200 μM	24 hours	Balb/3T3 cells	nonmalignant	6	3	5	0.25	3	10	1.33
	Liang S	2016	China	ZnO NPs	50 μg/mL	100 μM	12 hours	HAECs	nonmalignant	6	3	31.08	3.06	3	40.25	5.1
	Liang S	2016	China	ZnO NPs	50 μg/mL	100 μM	24 hours	HAECs	nonmalignant	6	3	20.38	2.04	3	45.86	5.1
early	An X	2021	China	AgNPs	1.4 ppm	1000 μM	24 hours	CRL-4023	nonmalignant	6	3	6.09	1.74	3	3.48	1.74
later	An X	2021	China	AgNPs	1.4 ppm	1000 μM	24 hours	CRL-4023	nonmalignant	6	3	1.74	0.87	3	1.74	0.87
early	An X	2021	China	AgNPs	1.4 ppm	1000 μM	24 hours	LX-2	nonmalignant	6	3	3.48	0.87	3	3.48	0.84
later	An X	2021	China	AgNPs	1.4 ppm	1000 μM	24 hours	LX-2	nonmalignant	6	3	1.74	0.86	3	12.17	2.61
early	An X	2021	China	AgNPs	1.4 ppm	1000 μM	24 hours	BxPc-3	malignant	6	3	22.81	1.75	3	22.81	1.75
later	An X	2021	China	AgNPs	1.4 ppm	1000 μM	24 hours	BxPc-3	malignant	6	3	28.07	1.76	3	57.89	2.64
early	An X	2021	China	AgNPs	1.4 ppm	1000 μM	24 hours	MIA-PaCa2	malignant	6	3	12.17	2.61	3	2.61	1.74
later	An X	2021	China	AgNPs	1.4 ppm	1000 μM	24 hours	MIA-PaCa2	malignant	6	3	40.87	1.74	3	84.35	2.61
Necrosis rate	Liu Y	2020	China	CoNPs	400 μM	200 μM	24 hours	Balb/3T3 cells	nonmalignant	6	3	20.71	1.61	3	19.64	1.43
	Liang S	2016	China	ZnO NPs	50 μg/mL	100 μM	12 hours	HAECs	nonmalignant	6	3	10.19	1.02	3	15.8	1.62
	Liang S	2016	China	ZnO NPs	50 μg/mL	100 μM	24 hours	HAECs	nonmalignant	6	3	52.48	5.1	3	25.99	2.55
metal content	Jain MP	2009	Canada	Quantum dot	50 μg/ml	200 μM	24 hours	PC12	malignant	6	3	311.63	37.2	3	497.67	23.26
	Jain MP	2009	Canada	Quantum dot	50 μg/ml	200 μM	24 hours	DRG	nonmalignant	6	3	23.08	32.3	3	170.77	23.08
	Liu Y	2020	China	CoNPs	400 μM	200 μM	24 hours	Balb/3T3 cells	nonmalignant	6	3	41.93	2.4	3	76.14	3.86
	Liu Y	2020	China	CoNPs	400 μM	200 μM	24 hours	Balb/3T3 cells	nonmalignant	6	3	35.18	0.48	3	53.98	2.41
	An X	2021	China	AgNPs	1.4 ppm	0.5 mM	24 hours	CRL-4023	nonmalignant	6	3	1.04	0.15	3	1.46	0.16
	An X	2021	China	AgNPs	1.4 ppm	0.5 mM	24 hours	LX-2	nonmalignant	6	3	0.47	0.4	3	1.2	0.67
	An X	2021	China	AgNPs	1.4 ppm	0.5 mM	24 hours	BxPc-3	malignant	6	3	1.28	0.14	3	2.15	0.2
	An X	2021	China	AgNPs	1.4 ppm	0.5 mM	24 hours	MIA-PaCa2	malignant	6	3	0.4	0.15	3	1.66	0.35
